# Supplementary material for: Design of a Microbial Remediation Inoculation Program for Petroleum Hydrocarbon Contaminated Sites Based on Degradation Pathways
Source: Int J Environ Res Public Health. 2021 Aug 20;18(16):8794. doi: 10.3390/ijerph18168794 (PMC8395025; doi:10.3390/ijerph18168794)
Supplement: Supplementary file 1 [file ijerph-18-08794-s001.zip]

Archive with 1 entries (1 files):
- ijerph-1298508-supplementary.pdf
